# Supplementary material for: Simple and Complex Centromeric Satellites in Drosophila Sibling Species
Source: Genetics. 2018 Jan 5;208(3):977–90. doi: 10.1534/genetics.117.300620 (PMC5844345; doi:10.1534/genetics.117.300620)
Supplement: Supplementary file 3 [file 977TableS1.xlsx]

## Sheet: Sheet1
Table S1. Candidate centromere 9-16mers and controls. Sequence strings 3-96 were first identified in D. melanogaster, while 97- 144 were first identified in D. simulans.
9-16MER	REPEAT
GCCAACGACC	5S
GGTCGTTGGC	5S
ATACCACGCT	5S
AGCGTGGTAT	5S
GAATACATCG	5S
CGATGTATTC	5S
GTTCTCGTCC	5S
GGACGAGAAC	5S
GATCACCGAA	5S
TTCGGTGATC	5S
ATTAAGCAGC	5S
GCTGCTTAAT	5S
GTCGGGCGCG	5S
CGCGCCCGAC	5S
TATTTTGATC	372bp
GATCAAAATA	372bp
AAAACATTGA	372bp
TCAATGTTTT	372bp
TAATGGCCCA	372bp
TGGGCCATTA	372bp
AATATGGAAT	372bp
ATTCCATATT	372bp
GTCATACCTC	359bp
GAGGTATGAC	359bp
AGGATTTAGG	359bp
CCTAAATCCT	359bp
GGATCAATTT	359bp
AAATTGATCC	359bp
CGCATTTTTT	359bp
AAAAAATGCG	359bp
AACAAATAACAAAT	7mer
ATTTGTTATTTGTT	7mer
AACACAACAC	AACAC
GTGTTGTGTT	AACAC
AAGACAAGAC	AAGAC
GTCTTGTCTT	AAGAC
AAGACATGAC	10mer
GTCATGTCTT	10mer
AAGAGAAGAG	AAGAG
CTCTTCTCTT	AAGAG
AAGAGAGAAGAGAG	7mer
CTCTCTTCTCTCTT	7mer
AAGAGGAAGAGG	6mer
CCTCTTCCTCTT	6mer
AAGATAAGAT	AAGAT
ATCTTATCTT	AAGAT
AAGGAGAAGGAG	6mer
CTCCTTCTCCTT	6mer
AATAACATAG	Prodsat
CTATGTTATT	Prodsat
AATAAGATAC	10mer
GTATCTTATT	10mer
AATACAATAC	AATAC
GTATTGTATT	AATAC
AATACATAG	9mer
CTATGTATT	9mer
AATAGAATAG	AATAG
CTATTCTATT	AATAG
AATAGACAATAGAC	7mer
GTCTATTGTCTATT	7mer
AATATAAAATATAA	7mer
TTATATTTTATATT	7mer
AATATAATAT	AATAT
ATATTATATT	AATAT
AGAGGAGAGG	AGAGG
CCTCTCCTCT	AGAGG
AATAATATAATAATAT	8mer
ATATTATTATATTATT	8mer
ATATAATATATAAT	7mer
ATTATATATTATAT	7mer
ATATACATATATACAT	8mer
ATGTATATATGTATAT	8mer
ATATATAAATATATAA	8mer
TTATATATTTATATAT	8mer
CAAACACAAACA	6mer
TGTTTGTGTTTG	6mer
CAAGGCAAGG	AAGGC
CCTTGCCTTG	AAGGC
CAGCAGCAG	CAG
CTGCTGCTG	CAG
CAGTACGGGAC	dodeca
GTCCCGTACTG	dodeca
CGTACTCGGTTC	dodeca
GAACCGAGTACG	dodeca
GACACGACAC	GACAC
GTGTCGTGTC	GACAC
GGAACCAGTAC	11mer
GTACTGGTTCC	11mer
GTACGGGACCGA	dodeca
TCGGTCCCGTAC	dodeca
TAATAAATAATAAA	7mer
TTTATTATTTATTA	7mer
TAGAGGTAGAGG	6mer
CCTCTACCTCTA	6mer
ATTATATTTT	simcent1
AAAATATAAT	simcent1
AGTACTTATG	simcent1
CATAAGTACT	simcent1
TGATAATCGG	simcent1
CCGATTATCA	simcent1
CAATCAGACT	simcent1
AGTCTGATTG	simcent1
TTTAATATTA	simcent1
TAATATTAAA	simcent1
ATTAGCGTTT	simcent1
AAACGCTAAT	simcent1
TTGTGTTTAC	simcent1
GTAAACACAA	simcent1
AAATAACACT	simcent1
AGTGTTATTT	simcent1
TAATGGTTTT	simcent1
AAAACCATTA	simcent1
TCTGCGAGCC	simcent1
GGCTCGCAGA	simcent1
GTTTCAGGAG	simcent1
CTCCTGAAAC	simcent1
GATGTCGTAA	simcent1
TTACGACATC	simcent1
AATAGAATTG	10mer
CAATTCTATT	10mer
AATAGAAGAG	10mer
CTCTTCTATT	10mer
AATCTGTTCG	15mer
CGAACAGATT	15mer
GTTCGAACAG	15mer
CTGTTCGAAC	15mer
AACAGAACAT	15mer
ATGTTCTGTT	15mer
AACATGTTCG	15mer
CGAACATGTT	15mer
AACAGAATCG	10mer
CGATTCTGTT	10mer
ACAATCGTTT	simcent2
AAACGATTGT	simcent2
ACTGCAACGC	simcent2
GCGTTGCAGT	simcent2
TTGCTTTGAG	simcent2
CTCAAAGCAA	simcent2
AAAACTACTT	simcent2
AAGTAGTTTT	simcent2
AGCATGCAAC	simcent2
GTTGCATGCT	simcent2
AGAAAGAATAGAAT	dimer
ATTCTATTCTTTCT	dimer
AGAATAACATATAAC	trimer
GTTATATGTTATTCT	trimer
ATAACATATAACAT	dimer
ATGTTATATGTTAT	dimer
